# Supplementary material for: Dosing Colistimethate Every 8 h Results in Higher Plasma Concentrations of Active Colistin Than Every 12-Hourly Dosing without Increase in Nephrotoxicity: A Phase 1 Pharmacokinetics Trial in Healthy Adult Volunteers
Source: Antibiotics (Basel). 2022 Apr 6;11(4):490. doi: 10.3390/antibiotics11040490 (PMC9029538; doi:10.3390/antibiotics11040490)
Supplement: Supplementary file 1 [file antibiotics-11-00490-s001.zip]

Archive with 1 entries (1 files):
- antibiotics-1631573-supplementary.pdf
